# Supplementary material for: Enhancing ribosomal translation of backbone-altering nonproteinogenic amino acids via YebC and YeeN
Source: Nucleic Acids Res. 2026 Jun 22;54(12):gkag617. doi: 10.1093/nar/gkag617 (PMC13284719; doi:10.1093/nar/gkag617)
Supplement: gkag617_Supplemental_Files [file gkag617_supplemental_files.zip]

Archive with 4 entries (4 files):
- 250926YebC_Supplementary Table S1.xlsx
- 251030Supplementary Table S2.xlsx
- 260515YebC_Supplementary Table S3.xlsx
- 260529SI.pdf
