# Supplementary material for: Enhancing ribosomal translation of backbone-altering nonproteinogenic amino acids via YebC and YeeN
Source: Nucleic Acids Res. 2026 Jun 22;54(12):gkag617. doi: 10.1093/nar/gkag617 (PMC13284719; doi:10.1093/nar/gkag617)
Supplement: gkag617_Supplemental_Files [file gkag617_supplemental_files.zip › 250926YebC_Supplementary Table S1.xlsx]

## Sheet: RNAs and primers
Supplementary Table S1 List of RNAs and primers used in this study. Gm indicates 2'-O-methylguanosine.
RNA name	RNA sequence	Extension primer (forward)	Extension primer (reverse)	PCR primer (forward)	PCR primer (reverse)
dFx	GGAUCGAAAGAUUUCCGCAUCCCCGAAAGGGUACAUGGCGUUAGGU	GTAATACGACTCACTATAGGATCGAAAGATTTCCGC	ACCTAACGCCATGTACCCTTTCGGGGATGCGGAAATCTTTCGATCC	GGCGTAATACGACTCACTATAG	ACCTAACGCCATGTACCCT
eFx	GGAUCGAAAGAUUUCCGCGGCCCCGAAAGGGGAUUAGCGUUAGGU	GTAATACGACTCACTATAGGATCGAAAGATTTCCGC	ACCTAACGCTAATCCCCTTTCGGGGCCGCGGAAATCTTTCGATCC	GGCGTAATACGACTCACTATAG	ACCTAACGCTAATCCCCT
tRNA, Pro1E2(CGG)	GGGUGAUUGGCGCAGCCUGGUAGCGCACUUCGUUCGGGACGAAGGGGUCAGGGGUUCGAAUCCCCUAUCACCCGCCA	GTAATACGACTCACTATAGGGTGATTGGCGCAGCCTGGTAGCGCACTTCG	TGGCGGGTGATAGGGGATTCGAACCCCTGACCCCTTCGTCCCGAACGAAGTGCGCTACCAGG	GGCGTAATACGACTCACTATAG	TGmGCGGGTGATAGGGGATTC
tRNA, Pro1E2(GGU)	GGGUGAUUGGCGCAGCCUGGUAGCGCACUUCGUUGGUAACGAAGGGGUCAGGGGUUCGAAUCCCCUAUCACCCGCCA	GTAATACGACTCACTATAGGGTGATTGGCGCAGCCTGGTAGCGCACTTCG	TGGCGGGTGATAGGGGATTCGAACCCCTGACCCCTTCGTTACCAACGAAGTGCGCTACCAGG	GGCGTAATACGACTCACTATAG	TGmGCGGGTGATAGGGGATTC
tRNA, Pro1E2(GUG)	GGGUGAUUGGCGCAGCCUGGUAGCGCACUUCGUUGUGAACGAAGGGGUCAGGGGUUCGAAUCCCCUAUCACCCGCCA	GTAATACGACTCACTATAGGGTGATTGGCGCAGCCTGGTAGCGCACTTCG	TGGCGGGTGATAGGGGATTCGAACCCCTGACCCCTTCGTTCACAACGAAGTGCGCTACCAGG	GGCGTAATACGACTCACTATAG	TGmGCGGGTGATAGGGGATTC
tRNA, Pro1E2(GAA)	GGGUGAUUGGCGCAGCCUGGUAGCGCACUUCGCUGAAAACGAAGGGGUCAGGGGUUCGAAUCCCCUAUCACCCGCCA	GTAATACGACTCACTATAGGGTGATTGGCGCAGCCTGGTAGCGCACTTCG	TGGCGGGTGATAGGGGATTCGAACCCCTGACCCCTTCGTTTTCAGCGAAGTGCGCTACCAGG	GGCGTAATACGACTCACTATAG	TGmGCGGGTGATAGGGGATTC
tRNA, iniP(CAU)	GGCGGGGUGGCGCAGCCUGGUAGCGCACUGGGCUCAUAACCCAGAGGUCGGCGGUUCAAAUCCGCUCCCCGCAACCA	GTAATACGACTCACTATAGGCGGGGTGGCGCAGCCTGGTAGCGCA	TGGTTGCGGGGAGCGGATTTGAACCGCCGACCTCTGGGTTATGAGCCCAGTGCGCTACCAGGCTGCGC	GGCGTAATACGACTCACTATAG	TGmGTTGCGGGGAGCGGATTT
mR1	GGGUUAACUUUAAGAAGGAGAAAAACAUGUACAAGAAGUACAAAAAGUACAAACCGGGUGGUGACUACAAGGACGACGACGACAAGUAAGCUUCG	TAATACGACTCACTATAGGGTTAACTTTAAGAAGGAGAAAAACATGTACAAGAAGTACAAAAAG	GTCGTCGTCCTTGTAGTCACCACCCGGTTTGTACTTTTTGTACTTCTTGTACATG	GGCGTAATACGACTCACTATAG	CGAAGCTTACTTGTCGTCGTCGTCCTTGTAGTC
mR2	GGGUUAACUUUAAGAAGGAGAAAAACAUGUACAAGAAGUACAAAAAGUACAAACCGCCGGGUGACUACAAGGACGACGACGACAAGUAAGCUUCG	TAATACGACTCACTATAGGGTTAACTTTAAGAAGGAGAAAAACATGTACAAGAAGTACAAAAAG	GTCGTCGTCCTTGTAGTCACCCGGCGGTTTGTACTTTTTGTACTTCTTGTACATG	GGCGTAATACGACTCACTATAG	CGAAGCTTACTTGTCGTCGTCGTCCTTGTAGTC
mR3	GGGUUAACUUUAAGAAGGAGAAAAACAUGUACAAGAAGUACAAAAAGUACAAACCGCCGCCGGACUACAAGGACGACGACGACAAGUAAGCUUCG	TAATACGACTCACTATAGGGTTAACTTTAAGAAGGAGAAAAACATGTACAAGAAGTACAAAAAG	GTCGTCGTCCTTGTAGTCCGGCGGCGGTTTGTACTTTTTGTACTTCTTGTACATG	GGCGTAATACGACTCACTATAG	CGAAGCTTACTTGTCGTCGTCGTCCTTGTAGTC
mR1'	GGGUUAACUUUAAGAAGGAGAAAAACAUGUACAAGAAGUACAAAAAGUACAAACCGGACUACAAGGACGACGACGACAAGUAAGCUUCG	TAATACGACTCACTATAGGGTTAACTTTAAGAAGGAGAAAAACATGTACAAGAAGTACAAAAAG	GTCGTCGTCCTTGTAGTCCGGTTTGTACTTTTTGTACTTCTTGTACATG	GGCGTAATACGACTCACTATAG	CGAAGCTTACTTGTCGTCGTCGTCCTTGTAGTC
mR2'	GGGUUAACUUUAAGAAGGAGAAAAACAUGUACAAGAAGUACAAAAAGUACAAACCGCCGGACUACAAGGACGACGACGACAAGUAAGCUUCG	TAATACGACTCACTATAGGGTTAACTTTAAGAAGGAGAAAAACATGTACAAGAAGTACAAAAAG	GTCGTCGTCCTTGTAGTCCGGCGGTTTGTACTTTTTGTACTTCTTGTACATG	GGCGTAATACGACTCACTATAG	CGAAGCTTACTTGTCGTCGTCGTCCTTGTAGTC
mR3'	GGGUUAACUUUAAGAAGGAGAAAAACAUGUACAAGAAGUACAAAAAGUACAAACCGCCGCCGGACUACAAGGACGACGACGACAAGUAAGCUUCG	TAATACGACTCACTATAGGGTTAACTTTAAGAAGGAGAAAAACATGTACAAGAAGTACAAAAAG	GTCGTCGTCCTTGTAGTCCGGCGGCGGTTTGTACTTTTTGTACTTCTTGTACATG	GGCGTAATACGACTCACTATAG	CGAAGCTTACTTGTCGTCGTCGTCCTTGTAGTC
mR4'	GGGUUAACUUUAAGAAGGAGAAAAACAUGUACAAGAAGUACAAAAAGUACAAACCGCCGCCGCCGGACUACAAGGACGACGACGACAAGUAAGCUUCG	TAATACGACTCACTATAGGGTTAACTTTAAGAAGGAGAAAAACATGTACAAGAAGTACAAAAAG	GTCGTCGTCCTTGTAGTCCGGCGGCGGCGGTTTGTACTTTTTGTACTTCTTGTACATG	GGCGTAATACGACTCACTATAG	CGAAGCTTACTTGTCGTCGTCGTCCTTGTAGTC
mR6'	GGGUUAACUUUAAGAAGGAGAAAAACAUGUACAAGAAGUACAAAAAGUACAAACCGCCGCCGCCGCCGCCGGACUACAAGGACGACGACGACAAGUAAGCUUCG	TAATACGACTCACTATAGGGTTAACTTTAAGAAGGAGAAAAACATGTACAAGAAGTACAAAAAG	GTCGTCGTCCTTGTAGTCCGGCGGCGGCGGCGGCGGTTTGTACTTTTTGTACTTCTTGTACATG	GGCGTAATACGACTCACTATAG	CGAAGCTTACTTGTCGTCGTCGTCCTTGTAGTC
mR2"	GGGUUAACUUUAAGAAGGAGAAAAACAUGAAGAAGAAGCCGAAGCCGGACUACAAGGACGACGACGACAAGUAAGCUUCG	GCGTAATACGACTCACTATAGGGTTAACTTTAAGAAGGAGAAAAACATGAAGAAGAAG	GTCGTCGTCCTTGTAGTCCGGCTTCGGCTTCTTCTTCATGTTTTTCT	GGCGTAATACGACTCACTATAG	CGAAGCTTACTTGTCGTCGTCGTCCTTGTAGTC
mR4"	GGGUUAACUUUAAGAAGGAGAAAAACAUGAAGAAGAAGCCGAAGCCGAAGCCGAAGCCGGACUACAAGGACGACGACGACAAGUAAGCUUCG	GCGTAATACGACTCACTATAGGGTTAACTTTAAGAAGGAGAAAAACATGAAGAAGAAGCCGAAGCCGAAG	GTCGTCGTCCTTGTAGTCCGGCTTCGGCTTCGGCTTCGGCTTCT	GGCGTAATACGACTCACTATAG	CGAAGCTTACTTGTCGTCGTCGTCCTTGTAGTC
mR6"	GGGUUAACUUUAAGAAGGAGAAAAACAUGAAGAAGAAGCCGAAGCCGAAGCCGAAGCCGAAGCCGAAGCCGGACUACAAGGACGACGACGACAAGUAAGCUUCG	GCGTAATACGACTCACTATAGGGTTAACTTTAAGAAGGAGAAAAACATGAAGAAGAAGCCGAAGCCGAAG	GTCGTCGTCCTTGTAGTCCGGCTTCGGCTTCGGCTTCGGCTTCGGCTTCGGCTTCT	GGCGTAATACGACTCACTATAG	CGAAGCTTACTTGTCGTCGTCGTCCTTGTAGTC
mR7	GGGUUAACUUUAAGAAGGAGAAAAACAUGAAGAAGACUACUAAGCAUAAGUUCUGUGACUACAAGGACGACGACGACAAGUAAGCUUCG	GCGTAATACGACTCACTATAGGGTTAACTTTAAGAAGGAGAAAAACATGAAG	GTCGTCGTCCTTGTAGTCACAGAACTTATGCTTAGTAGTCTTCTTCATGTTTTTCTCCTTC	GGCGTAATACGACTCACTATAG	CGAAGCTTACTTGTCGTCGTCGTCCTTGTAGTC
mR-Ini	GGGUUAACUUUAAGAAGGAGAAAAACAUGCCGUACAAGAAGUACAAGUACAAGGACUACAAGGACGACGACGACAAGUAAGCUUCG	GCGTAATACGACTCACTATAGGGTTAACTTTAAGAAGGAGAAAAACATG	GTCGTCGTCCTTGTAGTCCTTGTACTTGTACTTCTTGTACGGCATGTTTTTCTCCTTCTTAA	GGCGTAATACGACTCACTATAG	CGAAGCTTACTTGTCGTCGTCGTCCTTGTAGTC
