# Supplementary material for: Enhancing ribosomal translation of backbone-altering nonproteinogenic amino acids via YebC and YeeN
Source: Nucleic Acids Res. 2026 Jun 22;54(12):gkag617. doi: 10.1093/nar/gkag617 (PMC13284719; doi:10.1093/nar/gkag617)
Supplement: gkag617_Supplemental_Files [file gkag617_supplemental_files.zip › 251030Supplementary Table S2.xlsx]

## Sheet: Sheet1
Supplementary Table S2 Summary of aminoacylation conditions.
DBE: 3,5-dinitrobenzyl ester; CME: cyanomethyl ester
amino acid	leaving group	pH	time (h)	flexizyme
D-Ala	DBE	7.5	2	dFx
D-Ser	DBE	7.5	6	dFx
Ac4c	DBE	7.5	2	dFx
Aib	DBE	7.5	2	dFx
MeL-Leu	DBE	7.5	6	dFx
MeL-Val	DBE	7.5	24	dFx
MeL-Ala	DBE	7.5	2	dFx
MeD-Ala	DBE	7.5	2	dFx
L-β3Phg	DBE	9	24	dFx
D-β3Phg	DBE	9	24	dFx
L-β3Met	DBE	9	24	dFx
RRACPC	DBE	9	24	dFx
SSACPC	DBE	9	24	dFx
L-Ala	DBE	7.5	2	dFx
L-Pro	DBE	7.5	2	dFx
ClAcL-Phe	CME	7.5	2	eFx
