# Supplementary material for: Enhancing ribosomal translation of backbone-altering nonproteinogenic amino acids via YebC and YeeN
Source: Nucleic Acids Res. 2026 Jun 22;54(12):gkag617. doi: 10.1093/nar/gkag617 (PMC13284719; doi:10.1093/nar/gkag617)
Supplement: gkag617_Supplemental_Files [file gkag617_supplemental_files.zip › 260515YebC_Supplementary Table S3.xlsx]

## Sheet: Sheet1
Supplementary Table S3 Summary of translation conditions.
EC: E. coli, AM: A. macleodii
Components	Fig. 2, Fig. S2A		Fig. 3, Fig. S2B		Fig. 4, Fig. S2C		Fig. 5, Fig. S2D		Fig. 6		Fig. 7D, Fig. S2E		Fig. 7E,F		Fig. 8A, Fig. S2F		Fig. 8B, Fig. S2G		Fig. S3A,B		Fig. S3C
ribosome	1.2 µM	EC	1.2 µM	EC	1.2 µM	EC	1.2 µM	EC	1.2 µM	EC	1.2 µM	EC	1.2 µM	EC	1.2 µM	AM	1.2 µM	AM	1.2 µM	EC	1.2 µM	AM
IF1	2.7 µM	EC	2.7 µM	EC	2.7 µM	EC	2.7 µM	EC	2.7 µM	EC	2.7 µM	EC	2.7 µM	EC	2.7 µM	EC	2.7 µM	EC	2.7 µM	EC	2.7 µM	EC
IF2	1.2 µM	EC	1.2 µM	EC	1.2 µM	EC	1.2 µM	EC	1.2 µM	EC	1.2 µM	EC	1.2 µM	EC	1.2 µM	EC	1.2 µM	EC	1.2 µM	EC	1.2 µM	EC
IF3	1.5 µM	EC	1.5 µM	EC	1.5 µM	EC	1.5 µM	EC	1.5 µM	EC	1.5 µM	EC	1.5 µM	EC	1.5 µM	EC	1.5 µM	EC	1.5 µM	EC	1.5 µM	EC
EF-Tu/Ts	20 µM	EC	20 µM	EC	20 µM	EC	20 µM	EC	20 µM	EC	20 µM	EC	20 µM	EC	20 µM	EC	20 µM	EC	20 µM	EC	20 µM	EC
EF-G	0.1 µM	EC	0.1 µM	EC	0.1 µM	EC	0.1 µM	EC	0.1 µM	EC	0.1 µM	EC	0.1 µM	EC	0.1 µM	EC	0.1 µM	EC	0.1 µM	EC	0.1 µM	EC
EF-P	0 µM		0 µM		0 or 5 µM	EC	5 µM	EC	0 µM		5 µM	EC	5 µM	EC	0 µM		0 µM		0 µM		0 µM
Uup	0 µM		0 µM		0 or 1 µM	EC	1 µM	EC	0 µM		0 or 1 µM	EC	0 µM		0 µM		0 µM		0 µM		0 µM
YebC	0−12 µM	EC	0 or 2 µM	EC	0 or 2 µM	EC	0 µM		0 or 2 µM	EC	0 or 2 µM	EC	0 or 2 µM	EC	0−12 µM	AM	0 or 2 µM	AM	0 or 2 µM	EC	0 or 2 µM	AM
YeeN	0−12 µM	EC	0 or 2 µM	EC	0 or 2 µM	EC	2 µM	EC	0 or 2 µM	EC	0 or 2 µM	EC	0 or 2 µM	EC	0−12 µM	AM	0 or 2 µM	AM	0 or 2 µM	EC	0 or 2 µM	AM
RF2	0.25 µM	EC	0.25 µM	EC	0.25 µM	EC	0.25 µM	EC	0.25 µM	EC	0.25 µM	EC	0.25 µM	EC	0.25 µM	EC	0.25 µM	EC	0.25 µM	EC	0.25 µM	EC
RF3	0.17 µM	EC	0.17 µM	EC	0.17 µM	EC	0.17 µM	EC	0.17 µM	EC	0.17 µM	EC	0.17 µM	EC	0.17 µM	EC	0.17 µM	EC	0.17 µM	EC	0.17 µM	EC
RRF	0.5 µM	EC	0.5 µM	EC	0.5 µM	EC	0.5 µM	EC	0.5 µM	EC	0.5 µM	EC	0.5 µM	EC	0.5 µM	EC	0.5 µM	EC	0.5 µM	EC	0.5 µM	EC
methionyl-tRNA formyltransferase	0.6 µM	EC	0.6 µM	EC	0.6 µM	EC	0.6 µM	EC	0.6 µM	EC	0.6 µM	EC	0.6 µM	EC	0.6 µM	EC	0.6 µM	EC	0.6 µM	EC	0.6 µM	EC
AspRS	0.13 µM	EC	0.13 µM	EC	0.13 µM	EC	0.13 µM	EC	0.13 µM	EC	0.13 µM	EC	0.13 µM	EC	0.13 µM	EC	0.13 µM	EC	0.13 µM	EC	0.13 µM	EC
GlyRS	0.09 µM	EC	0.09 µM	EC	0.09 µM	EC	0.09 µM	EC	0.09 µM	EC	0.09 µM	EC	0.09 µM	EC	0.09 µM	EC	0.09 µM	EC	0.09 µM	EC	0.09 µM	EC
LysRS	0.11 µM	EC	0.11 µM	EC	0.11 µM	EC	0.11 µM	EC	0.11 µM	EC	0.11 µM	EC	0.11 µM	EC	0.11 µM	EC	0.11 µM	EC	0.11 µM	EC	0.11 µM	EC
MetRS	0.03 µM	EC	0.03 µM	EC	0.03 µM	EC	0.03 µM	EC	0.03 µM	EC	0.03 µM	EC	0.03 µM	EC	0.03 µM	EC	0.03 µM	EC	0.03 µM	EC	0.03 µM	EC
TyrRS	0.02 µM	EC	0.02 µM	EC	0.02 µM	EC	0.02 µM	EC	0.02 µM	EC	0.02 µM	EC	0.02 µM	EC	0.02 µM	EC	0.02 µM	EC	0.02 µM	EC	0.02 µM	EC
total tRNA mix	1.5 mg/mL	EC	1.5 mg/mL	EC	1.5 mg/mL	EC	1.5 mg/mL	EC	1.5 mg/mL	EC	1.5 mg/mL	EC	1.5 mg/mL	EC	1.5 mg/mL	EC	1.5 mg/mL	EC	1.5 mg/mL	EC	1.5 mg/mL	EC
creatine kinase	4 µg/mL		4 µg/mL		4 µg/mL		4 µg/mL		4 µg/mL		4 µg/mL		4 µg/mL		4 µg/mL		4 µg/mL		4 µg/mL		4 µg/mL
myokinase	3 µg/mL		3 µg/mL		3 µg/mL		3 µg/mL		3 µg/mL		3 µg/mL		3 µg/mL		3 µg/mL		3 µg/mL		3 µg/mL		3 µg/mL
inorganic pyrophosphatase	0.1 µM		0.1 µM		0.1 µM		0.1 µM		0.1 µM		0.1 µM		0.1 µM		0.1 µM		0.1 µM		0.1 µM		0.1 µM
nucleotide diphosphate kinase	0.1 µM		0.1 µM		0.1 µM		0.1 µM		0.1 µM		0.1 µM		0.1 µM		0.1 µM		0.1 µM		0.1 µM		0.1 µM
T7 RNA polymerase	0.1 µM		0.1 µM		0.1 µM		0.1 µM		0.1 µM		0.1 µM		0.1 µM		0.1 µM		0.1 µM		0.1 µM		0.1 µM
HEPES-KOH (pH 7.6)	50 mM		50 mM		50 mM		50 mM		50 mM		50 mM		50 mM		50 mM		50 mM		50 mM		50 mM
KOAc	100 mM		100 mM		100 mM		100 mM		100 mM		100 mM		100 mM		100 mM		100 mM		100 mM		100 mM
Mg(OAc)2	12.3 mM		12.3 mM		12.3 mM		12.3 mM		12.3 mM		12.3 mM		12.3 mM		12.3 mM		12.3 mM		12.3 mM		12.3 mM
ATP	2 mM		2 mM		2 mM		2 mM		2 mM		2 mM		2 mM		2 mM		2 mM		2 mM		2 mM
GTP	2 mM		2 mM		2 mM		2 mM		2 mM		2 mM		2 mM		2 mM		2 mM		2 mM		2 mM
CTP	1 mM		1 mM		1 mM		1 mM		1 mM		1 mM		1 mM		1 mM		1 mM		1 mM		1 mM
UTP	1 mM		1 mM		1 mM		1 mM		1 mM		1 mM		1 mM		1 mM		1 mM		1 mM		1 mM
creatine phosphate	20 mM		20 mM		20 mM		20 mM		20 mM		20 mM		20 mM		20 mM		20 mM		20 mM		20 mM
10-formyl-5,6,7,8-tetrahydrofolic acid	0.1 mM		0.1 mM		0.1 mM		0.1 mM		0 mM		0 mM		0 mM		0.1 mM		0.1 mM		0.1 mM		0.1 mM
spermidine	2 mM		2 mM		2 mM		2 mM		2 mM		2 mM		2 mM		2 mM		2 mM		2 mM		2 mM
dithiothreitol	1 mM		1 mM		1 mM		1 mM		1 mM		1 mM		1 mM		1 mM		1 mM		1 mM		1 mM
cold Asp	0 mM		0 mM		0 mM		0 mM		0.5 mM		0 mM		0.5 mM		0 mM		0 mM		0.5 mM		0.5 mM
[14C]-Asp	0.05 mM		0.05 mM		0.05 mM		0.05 mM		0 mM		0.05 mM		0 mM		0.05 mM		0.05 mM		0 mM		0 mM
Gly	0.5 mM		0.5 mM		0.5 mM		0.5 mM		0.5 mM		0.5 mM		0.5 mM		0.5 mM		0.5 mM		0.5 mM		0.5 mM
Lys	0.5 mM		0.5 mM		0.5 mM		0.5 mM		0.5 mM		0.5 mM		0.5 mM		0.5 mM		0.5 mM		0.5 mM		0.5 mM
Met	0.5 mM		0.5 mM		0.5 mM		0.5 mM		0.5 mM		0.5 mM		0.5 mM		0.5 mM		0.5 mM		0.5 mM		0.5 mM
Tyr	0.5 mM		0.5 mM		0.5 mM		0.5 mM		0.5 mM		0.5 mM		0.5 mM		0.5 mM		0.5 mM		0.5 mM		0.5 mM
template DNA	0.5 µM		0.5 µM		0.5 µM		0.5 µM		0.5 µM		0.5 µM		0.5 µM		0.5 µM		0.5 µM		0.5 µM		0.5 µM
pre-charged BAA-tRNA (elongator)	25 µM		25 µM		25 µM		50 µM		25 µM		25 µM each		25 µM each		25 µM		25 µM		25 µM		25 µM
pre-charged BAA-tRNA (initiator)	0 µM		0 µM		0 µM		0 µM		20 µM		25 µM		25 µM		0 µM		0 µM		0 µM		0 µM
reaction time	30 min		30 min		15 min		30 min		30 min		30 min		30 min		30 min		30 min		30 min		30 min
